# Supplementary material for: Poly(Vinyl Alcohol)/Poly(Acrylic Acid) Gel Polymer Electrolyte Modified with Multi-Walled Carbon Nanotubes and SiO2 Nanospheres to Increase Rechargeability of Zn–Air Batteries
Source: Gels. 2024 Sep 12;10(9):587. doi: 10.3390/gels10090587 (PMC11431819; doi:10.3390/gels10090587)
Supplement: Supplementary file 1 [file gels-10-00587-s001.zip]

Archive with 1 entries (1 files):
- gels-3185411-supplementary.pdf
